# Supplementary material for: Mechanistic Insights into Colorectal Cancer Phenomics from Fundamental and Organotypic Model Studies
Source: Am J Pathol. 2018 Sep;188(9):1936–48. doi: 10.1016/j.ajpath.2018.05.021 (PMC6240511; doi:10.1016/j.ajpath.2018.05.021)
Supplement: Data Profile [file mmc1.xml]

<?xml version="1.0" encoding="UTF-8" standalone="no"?><data:data><datasets><author>f.c.campbell@qub.ac.uk</author><type>0</type><dataset><value>1</value><reason>No data was used for the research described in the article</reason><comments/></dataset></datasets></data:data>
